# Supplementary material for: Systematic Review of Risk Factors Assessed in Predictive Scoring Tools for Drug-Related Problems in Inpatients
Source: J Clin Med. 2022 Sep 1;11(17):5185. doi: 10.3390/jcm11175185 (PMC9457151; doi:10.3390/jcm11175185)
Supplement: Supplementary file 1 [file jcm-11-05185-s001.zip]

Archive with 7 entries (7 files):
- Supplementary File S1.pdf
- Supplementary File S2.pdf
- Supplementary File S3.pdf
- Supplementary File S4.pdf
- Supplementary File S5.pdf
- Supplementary File S6.pdf
- Supplementary File S7.pdf
